# Supplementary material for: A Systematic Review of the Costs Relating to Non-pharmaceutical Interventions Against Infectious Disease Outbreaks
Source: Appl Health Econ Health Policy. 2021 Jun 11;19(5):673–97. doi: 10.1007/s40258-021-00659-z (PMC8192223; doi:10.1007/s40258-021-00659-z)
Supplement: Supplementary file 2 — Supplementary spreadsheet: Full information on costs presented in review papers and study quality (XLSX 323 kb) [file 40258_2021_659_MOESM2_ESM.xlsx]

## Sheet: costing_key
column name	explanation
covidence_id	Covidence ID of the paper
first_author	first author's surname		Article title	A systematic review of the costs relating to non-pharmaceutical interventions against infectious disease outbreaks
year	year the paper was published		Journal name	Applied Health Economics and Health Policy
intervention_year	year of the intervention/study		Authors	Janetta Skarp, Laura Downey, Julius Ohnberger, Lucia Cilloni, Alexandra Hogan, Abagael Sykes, Susannah Wang, Hiral Shah, Mimi Xiao, Katharina Hauck
intervention_start	if mentioned, when intervention started		Affiliation	Imperial College London, MRC Centre for Global Infectious Disease Analysis, Abdul Latif Jameel Institute for Disease and Emergency Analytics (J-IDEA), London, United Kingdom
intervention_end	if mentioned, when intervention ended		Corresponding author	janetta.skarp13@imperial.ac.uk
disease	disease(s) studied
country	country where study took place
region	city/county name, if they only say rural or urban, write rural or urban. If multiple regions, list them
study_pop_size	if mentioned, number of people affected by the intervention. Think of it as the denominator for a total cost eg. number of households, number of contacts
study_pop_unit	the unit that the population size is in eg. people, households
intervention_main	Covidence tag of the paper that is relevant to the cost you are recording
intervention_sub	the subsection of the Covidence tag -- see slide 12 of COVID19 economic costs slide deck
intervention_component	A quick mention on what the cost is about eg. work days lost, wages lost, cost of contact tracing, man hours spent
component_unit	What a single unit of the component is reported as, eg. per person, per contact. If it's just the total cost with no unit, put total
cost_type	type of cost: direct, socioeconomic, productivity
cost	Put the number relating to cost or productivity loss here if given
definition	what is that number - eg. mean, median, total
range_min	if range given, what is the lower number
range_max	if range given what is the higher number
range_type	type eg. 95% CI, min/max
cost_per_person	leave this empty, this will be calculated from raw data if necessary/possible
cost_unit	the currency used, if the number is a cost. eg, USD, GBP, EUR
note	if there is something more you would like to record

## Sheet: costing
covidence_id	first_author	year	intervention_year	intervention_start	intervention_end	disease	country	region	study_pop_size	study_pop_unit	intervention_main	intervention_sub	intervention_component	component_unit	cost_type	cost	definition	range_min	range_max	range_type	cost per unit	cost_lower	cost_upper	original_cpi	year_unit	cpi_2020M06	adjusted for inflation	min_adjusted	max_adjusted	us_conv_rate_2020M06	adjusted for 2020 USD	min_adjuste	max_adjusted	cost_unit	note
5245	Russell	2016	2013	2013-01-29	2013-02-01	ILI	USA	Kentucky	9	households	social distancing	school closure	child care cost	per household who reported lost income	direct	100	median	31	150	min/max	100	31	150	105.61	2013M01	118.23	111.95	34.7044	167.924	1	111.95	34.7044	167.924	USD	amongst the 16% of households that paid child care expenses. ILI = influenza like illness .
4831	Wahl	2011	2009	10-2009	11-2009	E. coli	Norway	Trondheim	16	people	isolation of infected	case isolation	work days lost	total days	productivity	406	minimum total				25.375													days	parents took compassionate leave to take care of shedding children
6215	Parker	2006	2005	2-5-2005	8-7-2005	Measles	USA	Indiana	66	contacts	contact tracing	contact tracing	personnel hours (investigation)	total hours	direct	786	total				11.9091			89.15	2005M05	118.23	15.7937			1	15.7937			hours	table 2, 500 contacts
6215	Parker	2006	2005	2-5-2005	8-7-2005	Measles	USA	Indiana	66	contacts	contact tracing	contact tracing	personnel hours (laboratory work)	total hours	direct	616	total				9.33333			89.15	2005M05	118.23	12.3778			1	12.3778			hours	table 2, 500 contacts
8949	Pike	2020	2016-2017	2016-08-08	2017-09-07	Mumps	USA	Arkansas	NA	contacts	contact tracing	contact tracing	Personnel hours	Total hours	direct	12585	Total				12585			110.45	2016M08	118.23	13471.5			1	13471.5			Hours	Table 1, P1483
8949	Pike	2020	2016-2017	2016-08-08	2017-09-07	Mumps	USA	Arkansas	NA	contacts	contact tracing	contact tracing and contact quarantine	Overall containment cost	Total cost	Direct	879176	Total				879176			110.45	2016M08	118.23	941104			1	941104			USD	Table 1, P1483
8949	Pike	2020	2016-2017	2016-08-08	2017-09-07	Mumps	USA	Arkansas	NA	contacts	contact tracing	contact tracing	Containment labour costs	Total cost	Direct	470543	Total				470543			110.45	2016M08	118.23	503688			1	503688			USD	Table 1, P1483
8949	Pike	2020	2016-2017	2016-08-08	2017-09-07	Mumps	USA	Arkansas	3550	tests	contact tracing	contact tracing and case finding	laboratory tests	total	direct	61467	total				17.3146			110.45	2016M08	118.23	18.5343			1	18.5343			USD	Table 1, P1483
8949	Pike	2020	2016-2017	2016-08-08	2017-09-07	Mumps	USA	Arkansas	NA	contacts	contact tracing	contact tracing and case finding	laboratory supplies and equipment	total cost	direct	107303	total				107303			110.45	2016M08	118.23	114861			1	114861			USD	Table 1, P1483
8949	Pike	2020	2016-2017	2016-08-08	2017-09-07	Mumps	USA	Arkansas	NA	contacts	contact tracing	contact tracing and case finding	travel	total cost	direct	83076	total				83076			110.45	2016M08	118.23	88927.8			1	88927.8			USD	Table 1, P1483
8708	Rosen	2018	2013	2013-03-23	2013-07-10	Measles	USA	New York City	3409	people	contact tracing	contact identification	community outreach work hours	total hours	Direct	981	total hours				0.287768													Hours
8708	Rosen	2018	2013	2013-03-23	2013-07-10	Measles	USA	New York City	3409	people	contact tracing	contact tracing	administration	total hours	direct	445	total hours				0.130537													Hours
8708	Rosen	2018	2013	2013-03-23	2013-07-10	Measles	USA	New York City	48	tests	contact tracing	case confirmation laboratory test	laboratory personnel	Total hours	direct	2766	total hours				57.625													Hours
8708	Rosen	2018	2013	2013-03-23	2013-07-10	Measles	USA	New York City	48	tests	contact tracing	case confirmation laboratory test	laboratory supplies and testing	total cost	direct	9316	total cost				194.083			106.75	2013M03	118.23	214.955			1	214.955			USD
8708	Rosen	2018	2013	2013-03-23	2013-07-10	Measles	USA	New York City	3409	people	contact tracing	contact tracing	advertising outbreak	total cost	direct	29425	total cost				8.63156			106.75	2013M03	118.23	9.55981			1	9.55981			USD
6856	Sugerman	2010	2008	2008-01-11	29/2/2009	Measles	USA	San Diego	839	Population	contact tracing	Investigation	total man hours spent	person-hours	direct	410	total				0.488677			96.8	2008M01	118.23	0.596862			1	0.596862			hours	County and state personnel reported spending 1745 person-hours on investigation and containment efforts
6856	Sugerman	2010	2008	2008-01-11	29/2/2009	Measles	USA	San Diego	839	Individual	isolation of infected	Quarantine	cost	mean per child	direct and indirect	775	per quarantined child				775			96.8	2008M01	118.23	946.573			1	946.573			USD	https://www.ncbi.nlm.nih.gov/pubmed/20308208
6856	Sugerman	2010	2008	2008-01-11	29/2/2009	Measles	USA	San Diego	839	Population	contact tracing	Investigation	total man hours spent	Total time spent per activity	direct	410	hours				0.488677			96.8	2008M01	118.23	0.596862			1	0.596862			hours	investigation were tracking of cases, case interview, contact notification, and screening of suspected cases (Table 8)
6856	Sugerman	2010	2008	2008-01-11	29/2/2009	Measles	USA	San Diego	10	confirmed cases	contact tracing	case investigation	laboratory work	total time spent (h)	direct	322	hours				32.2													hours
6856	Sugerman	2010	2008	2008-01-11	29/2/2009	Measles	USA	San Diego	10	confirmed cases	contact tracing	case investigation	laboratory work	total cost of materials and laboratory work	direct	5251	total cost				525.1			96.8	2008M01	118.23	641.349			1	641.349			USD
7106	Borse	2011	2009	Spring 2009	Spring 2009	H1N1	USA	New York	3343	households	social distancing	school closure	% of adults where at least one adult took some time off work due to closure	%	indirect	0.17					0.17			97.55	2009M03	118.23	0.206039			1	0.206039			%	(554 households responded to the survey)
7106	Borse	2011	2009	Spring 2009	Spring 2009	H1N1	USA	New York	3343	households	social distancing	school closure	% of adults where no adult took time off	%	indirect	0.83					0.83			97.55	2009M03	118.23	1.00595			1	1.00595			%
4510	Bownds	2003	1998	1997-01-01	1998-12-31	Hepatitis A	USA	Spokane	56	Individuals	isolation of infected	days off for illness	Loss in productivity	per case	productivity	2492	per case				2492			72.96	1997M01	118.23	4038.23			1	4038.23			USD
4510	Bownds	2003	1998	1997-01-01	1998-12-31	Hepatitis A	USA	Spokane	56	Individuals	isolation of infected	days off for illness	Loss in productivity	total	productivity	139458	per case				139458			72.96	1997M01	118.23	225988			1	225988			USD
4510	Bownds	2003	1998	1997-01-01	1998-12-31	Hepatitis A	USA	Spokane	14	Individuals	isolation of infected	Quarantine	% of people that reported having children at home during the time of their illness	%	indirect	0.62								72.96	1997M01	118.23	0			1	0			%
4510	Bownds	2003	1998	1997-01-01	1998-12-31	Hepatitis A	USA	Spokane	590	Individuals	isolation of infected	laboratory tests and procedure	total costs of tests and procedures	total	direct	7300	total				12.3729			72.96	1997M01	118.23	20.05			1	20.05			1997-1998 USD
7373	Galante	2012	2009-2010	2009-08-01	2010-03-01	H1N1	Spain	Andulisa, Catalonia, Madrid, Community of Valencia, Castilla y Leon, Basque Country, Navarre	224	individuals	isolation of infected	Work absenteeism	cost of absenteeism	total per person	direct	534	mean				534			92.44	2009M08	104.47	603.494			1.1136	672.051			2009 EUR	As indicated in Table 5. I think n=224?
7373	Galante	2012	2009-2010	2009-08-01	2010-03-01	H1N1	Spain	Andulisa, Catalonia, Madrid, Community of Valencia, Castilla y Leon, Basque Country, Navarre	224	individuals	isolation of infected	Caregiver absenteeism	cost of absenteeism	total per person	direct	45.7	mean				45.7			92.44	2009M08	104.47	51.6473			1.1136	57.5145			2009 EUR	As indicated in Table 5
7373	Galante	2012	2009-2010	2009-08-01	2010-03-01	H1N1	Spain	Andulisa, Catalonia, Madrid, Community of Valencia, Castilla y Leon, Basque Country, Navarre	224	individuals	contact tracing	laboratory diagnostic tests	radiography	cost per unit	direct	21.3	per unit				21.3			92.44	2009M08	104.47	24.0719			1.1136
7373	Galante	2012	2009-2010	2009-08-01	2010-03-01	H1N1	Spain	Andulisa, Catalonia, Madrid, Community of Valencia, Castilla y Leon, Basque Country, Navarre	224	individuals	contact tracing	laboratory diagnostic tests	computed tomography	cost per unit	direct	120.3	per unit				120.3			92.44	2009M08	104.47	135.956			1.1136
7373	Galante	2012	2009-2010	2009-08-01	2010-03-01	H1N1	Spain	Andulisa, Catalonia, Madrid, Community of Valencia, Castilla y Leon, Basque Country, Navarre	224	individuals	contact tracing	laboratory diagnostic tests	laboratory	cost per unit	direct	9.6	per unit				9.6			92.44	2009M08	104.47	10.8493			1.1136
5362	Gallagher	2013	2009	2009-01-01	2009-05-01	E.coli	USA	Cook County (Illinois)	415	samples	contact tracing	active case finding	cost of lab testing	total	direct	62250	total				150			96.83	2009M01	118.23	183.151			1	183.151			USD
5362	Gallagher	2013	2009	2009-01-01	2009-05-01	E.coli	USA	Cook County (Illinois)	30	children	isolation of infected	Child care	cost of in-home childcare	total	direct	44571	total				1485.7			96.83	2009M01	118.23	1814.05			1	1814.05			USD	population that this attains to is not clear - i agree, has no information on population size for this
5362	Gallagher	2013	2009	2009-01-01	2009-05-01	E.coli	USA	Cook County (Illinois)	415	samples	contact tracing	laboratory	cost of testing sample	per sample	direct	150	per sample				150			96.83	2009M01	118.23	183.151			1	183.151
6837	Gift	2010	2009	2009-05-26	2009-06-02	H1N1	USA	Pennsylvania	214	households	social distancing	school closure	0 Days of work lost, work absenteeism	% of households who had 0 days of work lost	socioeconomic	0.785	total				0.785			98.07	2009M05	118.23	0.94637			1	0.94637			%
6837	Gift	2010	2009	2009-05-26	2009-06-02	H1N1	USA	Pennsylvania	214	households	social distancing	school closure	1 Days of work lost, work absenteeism	% of households who had 1 days of work lost	socioeconomic	0.061	total				0.061			98.07	2009M05	118.23	0.0735396			1	0.0735396			%
6837	Gift	2010	2009	2009-05-26	2009-06-02	H1N1	USA	Pennsylvania	214	households	social distancing	school closure	2 Days of work lost, work absenteeism	% of households who had 2 days of work lost	socioeconomic	0.033	total				0.033			98.07	2009M05	118.23	0.0397837			1	0.0397837			%
6837	Gift	2010	2009	2009-05-26	2009-06-02	H1N1	USA	Pennsylvania	214	households	social distancing	school closure	3 Days of work lost, work absenteeism	% of households who had 3 days of work lost	socioeconomic	0.019	total				0.019			98.07	2009M05	118.23	0.0229058			1	0.0229058			%
6837	Gift	2010	2009	2009-05-26	2009-06-02	H1N1	USA	Pennsylvania	214	households	social distancing	school closure	4 Days of work lost, work absenteeism	% of households who had 4 days of work lost	socioeconomic	0.019	total				0.019			98.07	2009M05	118.23	0.0229058			1	0.0229058			%
6837	Gift	2010	2009	2009-05-26	2009-06-02	H1N1	USA	Pennsylvania	214	households	social distancing	school closure	5 Days of work lost, work absenteeism	% of households who had 5 days of work lost	socioeconomic	0.084	total				0.084			98.07	2009M05	118.23	0.101268			1	0.101268			%
4560	Dayan	2005	2004	2004-03-05	2004-05-12	Measles	USA	Iowa	1000	people	contact tracing	investigation	investigation	total hours	productivity	750.9	total				0.7509			85.94	2004M03	118.23	1.03303			1	1.03303			hours	personnel time for contact tracing
4560	Dayan	2005	2004	2004-03-05	2004-05-12	Measles	USA	Iowa	1000	people	contact tracing	investigation	public information costs	total cost	direct	1311.3	total				1.3113			85.94	2004M03	118.23	1.80399			1	1.80399			USD	phone line, press, conferences, communications
7525	Flego	2013	2011	2011-02-04	2011-03-29	Measles	Australia	Sydney	75	people	contact tracing	investigation	cost of contact tracing	total for contacts	direct	2434	total				32.4533			98.3	2011Q1	114.4	37.7687			0.7038	26.5816			AUD	total cost of tracing 75 contacts of one known measles case was AUD2,434 (Box). Total estimated cost on PHU estimated to be at least AUD48,000
7525	Flego	2013	2011	2011-02-04	2011-03-29	Measles	Australia	Sydney	5	contacts	contact tracing	case identification	laboratory (pathology)	cost for all contacts	direct	158	total cost				31.6			98.3	2011Q1	114.4	36.7756			0.7038	25.8827			AUD
7525	Flego	2013	2011	2011-02-04	2011-03-29	Measles	Australia	Sydney	94	times called contacts	contact tracing	contact informing	telephone	cost for all contacts	direct	59	total cost				0.62766			98.3	2011Q1	114.4	0.73046			0.7038	0.514098			AUD
7525	Flego	2013	2011	2011-02-04	2011-03-29	Measles	Australia	Sydney	7	contacts	contact tracing	case identification	stationery and mail	cost for all contacts	direct	24	total cost				3.42857			98.3	2011Q1	114.4	3.99012			0.7038	2.80824			AUD
7525	Flego	2013	2011	2011-02-04	2011-03-29	Measles	Australia	Sydney	75	contacts	contact tracing	investigation	staff	cost for all contacts	direct	2194	total cost				29.2533			98.3	2011Q1	114.4	34.0446			0.7038	23.9606			AUD
7525	Flego	2013	2011	2011-02-04	2011-03-29	Measles	Australia	Sydney	75	contacts	contact tracing	investigation	personnel time spent	time per contact	direct	0.633333	hours per contact				0.633333													hours
ref from 8951	Ooi	2005	2003	2003-02-25	2003-05-11	SARS	Singapore		7863	people	isolation of infected	home quarantine	Total cost of home quarantine	total cost	direct	5200000	total				661.325			83.97	2003M02	118.23	931.148			1	931.148			USD	Table 3
ref from 8951	Ooi	2005	2003	2003-02-25	2003-05-11	SARS	Singapore		7863	people	isolation of infected	home quarantine	cost of enforcement and surveillance	total cost	direct	1900000	total				241.638			83.97	2003M02	118.23	340.227			1	340.227			USD	Table 3
ref from 8951	Ooi	2005	2003	2003-02-25	2003-05-11	SARS	Singapore		7863	people	isolation of infected	home quarantine	cost of set of quarantine command centre	total cost	direct	400000	total				50.8712			83.97	2003M02	118.23	71.6268			1	71.6268			USD	Table 3
ref from 8951	Ooi	2005	2003	2003-02-25	2003-05-11	SARS	Singapore		7863	people	isolation of infected	home quarantine	cost of quarantine allowance scheme	total cost	direct	1800000	total				228.92			83.97	2003M02	118.23	322.32			1	322.32			USD	Table 3
ref from 8951	Ooi	2005	2003	2003-02-25	2003-05-11	SARS	Singapore		7863	people	isolation of infected	home quarantine	cost of emergency call centre and ambulance for those in quarantine	total cost	direct	400000	total				50.8712			83.97	2003M02	118.23	71.6268			1	71.6268			USD	Table 3
6742	Johnson	2008	2006	2006-11-02	2006-11-12	Influenza B	USA	North Carolina	438	people	social distancing	school closure	missed any days of work due to school closure	people	productivity	14	number of people who missed any days of work				3.19635			92.41	2006M11	118.23	4.08943			1	4.08943			people	All adults who reported missing work because of school closure were school employees
7080	Mota	2011	2009	2009-05-01	2009-10-01	H1N1	Brazil	São Paulo	415	people	isolation of infected	staff replacement	staff replacement (physician)	days	productivity	50.5	total				0.121687			2956.46	2009M05	5325.46	0.219194				0			days	Health care worker absenteeism: 2 day sick leave + reassessment every 2 days until asymptomatic for HCWs
7080	Mota	2011	2009	2009-05-01	2009-10-01	H1N1	Brazil	São Paulo	415	people	isolation of infected	staff replacement	staff replacement (nurse)	days	productivity	131.6	total				0.317108			2956.46	2009M05	5325.46	0.571206				0			days	Health care worker absenteeism: 2 day sick leave + reassessment every 2 days until asymptomatic for HCWs
7080	Mota	2011	2009	2009-05-01	2009-10-01	H1N1	Brazil	São Paulo	415	people	isolation of infected	staff replacement	staff replacement (nurse assistant)	days	productivity	421.4	total				1.01542			2956.46	2009M05	5325.46	1.82908				0			days	Health care worker absenteeism: 2 day sick leave + reassessment every 2 days until asymptomatic for HCWs
7080	Mota	2011	2009	2009-05-01	2009-10-01	H1N1	Brazil	São Paulo	415	people	isolation of infected	productivity lost	productivity losses (physician)	days	productivity	101	total				0.243373			2956.46	2009M05	5325.46	0.438388				0			days	Health care worker absenteeism: 2 day sick leave + reassessment every 2 days until asymptomatic for HCWs
7080	Mota	2011	2009	2009-05-01	2009-10-01	H1N1	Brazil	São Paulo	415	people	isolation of infected	productivity lost	productivity losses (nurse)	days	productivity	188	total				0.453012			2956.46	2009M05	5325.46	0.816009				0			days	Health care worker absenteeism: 2 day sick leave + reassessment every 2 days until asymptomatic for HCWs
7080	Mota	2011	2009	2009-05-01	2009-10-01	H1N1	Brazil	São Paulo	415	people	isolation of infected	productivity lost	productivity losses (nurse assistant)	days	productivity	602	total				1.4506			2956.46	2009M05	5325.46	2.61296				0			days	Health care worker absenteeism: 2 day sick leave + reassessment every 2 days until asymptomatic for HCWs
7080	Mota	2011	2009	2009-05-01	2009-10-01	H1N1	Brazil	São Paulo	169	people	isolation of infected	staff replacement	staff replacement (physician)	days	productivity	17.5	total				0.10355			2956.46	2009M05	5325.46	0.186525				0			days	Health care worker absenteeism: 7 day sick leave for HCWs
7080	Mota	2011	2009	2009-05-01	2009-10-01	H1N1	Brazil	São Paulo	169	people	isolation of infected	staff replacement	staff replacement (nurse)	days	productivity	166.6	total				0.985799			2956.46	2009M05	5325.46	1.77572				0			days	Health care worker absenteeism: 7 day sick leave for HCWs
7080	Mota	2011	2009	2009-05-01	2009-10-01	H1N1	Brazil	São Paulo	169	people	isolation of infected	staff replacement	staff replacement (nurse assistant)	days	productivity	419.3	total				2.48107			2956.46	2009M05	5325.46	4.46913				0			days	Health care worker absenteeism: 7 day sick leave for HCWs
7080	Mota	2011	2009	2009-05-01	2009-10-01	H1N1	Brazil	São Paulo	169	people	isolation of infected	productivity lost	productivity losses (physician)	days	productivity	35	total				0.207101			2956.46	2009M05	5325.46	0.373049				0			days	Health care worker absenteeism: 7 day sick leave for HCWs
7080	Mota	2011	2009	2009-05-01	2009-10-01	H1N1	Brazil	São Paulo	169	people	isolation of infected	productivity lost	productivity losses (nurse)	days	productivity	238	total				1.40828			2956.46	2009M05	5325.46	2.53674				0			days	Health care worker absenteeism: 7 day sick leave for HCWs
7080	Mota	2011	2009	2009-05-01	2009-10-01	H1N1	Brazil	São Paulo	169	people	isolation of infected	productivity lost	productivity losses (nurse assistant)	days	productivity	599	total				3.54438			2956.46	2009M05	5325.46	6.38448				0			days	Health care worker absenteeism: 7 day sick leave for HCWs
7080	Mota	2011	2009	2009-05-01	2009-10-01	H1N1	Brazil	São Paulo	584	people	isolation of infected	staff replacement	staff replacement (physician)	cost per day	direct	858.51	cost per day (unit cost)				858.51			2956.46	2009M05	5325.46	1546.43			0.1789	276.656			Brazilian Real	Relates to the cost of productivity in days
7080	Mota	2011	2009	2009-05-01	2009-10-01	H1N1	Brazil	São Paulo	584	people	isolation of infected	staff replacement	staff replacement (nurse)	cost per day	direct	257.07	cost per day (unit cost)				257.07			2956.46	2009M05	5325.46	463.059			0.1789	82.8413			Brazilian Real	Relates to the cost of productivity in days
7080	Mota	2011	2009	2009-05-01	2009-10-01	H1N1	Brazil	São Paulo	584	people	isolation of infected	staff replacement	staff replacement (nurse assistant)	cost per day	direct	167.09	cost per day (unit cost)				167.09			2956.46	2009M05	5325.46	300.979			0.1789	53.8451			Brazilian Real	Relates to the cost of productivity in days
7080	Mota	2011	2009	2009-05-01	2009-10-01	H1N1	Brazil	São Paulo	584	people	isolation of infected	productivity lost	productivity losses (physician)	cost per day	direct	381.23	cost per day (unit cost)				381.23			2956.46	2009M05	5325.46	686.708			0.1789	122.852			Brazilian Real	Relates to the cost of productivity in days
7080	Mota	2011	2009	2009-05-01	2009-10-01	H1N1	Brazil	São Paulo	584	people	isolation of infected	productivity lost	productivity losses (nurse)	cost per day	direct	307.15	cost per day (unit cost)				307.15			2956.46	2009M05	5325.46	553.268			0.1789	98.9797			Brazilian Real	Relates to the cost of productivity in days
7080	Mota	2011	2009	2009-05-01	2009-10-01	H1N1	Brazil	São Paulo	584	people	isolation of infected	productivity lost	productivity losses (nurse assistant)	cost per day	direct	157.18	cost per day (unit cost)				157.18			2956.46	2009M05	5325.46	283.128			0.1789	50.6516			Brazilian Real	Relates to the cost of productivity in days
7214	CDC	2011	2008	2008-09-26	2008-11-21	pertussis	USA	Nebraska	26	cases	contact tracing	Case isolation + contact tracing	Total labor cost (investigation, comms, implementation)	Total Cost of outbreak (to county health dept)	direct	40794	Actual cost				2172			100.33	2008M09	118.23	2559.51			1	2559.51			2008 USD	Total pop size = school of 600 pupils. Health dept perspective
7214	CDC	2011	2008	2008-09-26	2008-11-21	pertussis	USA	Nebraska	26	cases	contact tracing	Case isolation + contact tracing	Subtotal cost of investigation	Total cost investigation	direct	19370	Actual cost							100.33	2008M09	118.23	0			1	0			2008 USD	Total pop size = school of 600 pupils. Health dept perspective
7214	CDC	2011	2008	2008-09-26	2008-11-21	pertussis	USA	Nebraska	26	cases	contact tracing	Case isolation + contact tracing	Total Admin labor cost	Total cost admin	direct	4997	Actual cost							100.33	2008M09	118.23	0			1	0			2008 USD	Total pop size = school of 600 pupils. Health dept perspective
7214	CDC	2011	2008	2008-09-26	2008-11-21	pertussis	USA	Nebraska	26	cases	contact tracing	Case isolation + contact tracing	Total admin hours	Total hours admin	productivity	70	hours							100.33	2008M09	118.23	0			1	0			hours	Total pop size = school of 600 pupils. Health dept perspective
7214	CDC	2011	2008	2008-09-26	2008-11-21	pertussis	USA	Nebraska	26	cases	contact tracing	Case isolation + contact tracing	Total epidemiology labor costs	total epi cost	direct	43332	Actual cost							100.33	2008M09	118.23	0			1	0			2008 USD	Total pop size = school of 600 pupils. Health dept perspective
7214	CDC	2011	2008	2008-09-26	2008-11-21	pertussis	USA	Nebraska	26	cases	contact tracing	Case isolation + contact tracing	Total epidemiology labor hours	total epi hours	productivity	888	hours							100.33	2008M09	118.23	0			1	0			hours	Total pop size = school of 600 pupils. Health dept perspective
7214	CDC	2011	2008	2008-09-26	2008-11-21	pertussis	USA	Nebraska	26	cases	contact tracing	Case isolation + contact tracing	Total data analysis labor costs	total data costs	direct	1012	Actual cost							100.33	2008M09	118.23	0			1	0			2008 USD	Total pop size = school of 600 pupils. Health dept perspective
7214	CDC	2011	2008	2008-09-26	2008-11-21	pertussis	USA	Nebraska	26	cases	contact tracing	Case isolation + contact tracing	Total data analysis labor hours	total data hours	productivity	19	hours							100.33	2008M09	118.23	0			1	0			hours	Total pop size = school of 600 pupils. Health dept perspective
7214	CDC	2011	2008	2008-09-26	2008-11-21	pertussis	USA	Nebraska	26	cases	contact tracing	Case isolation + contact tracing	Total media rel and health advisor costs	total media cost	direct	1568	Actual cost							100.33	2008M09	118.23	0			1	0			2008 USD	Total pop size = school of 600 pupils. Health dept perspective
7214	CDC	2011	2008	2008-09-26	2008-11-21	pertussis	USA	Nebraska	26	cases	contact tracing	Case isolation + contact tracing	Total media rel and health advisor hours	total media hours	productivity	55	hours							100.33	2008M09	118.23	0			1	0			hours	Total pop size = school of 600 pupils. Health dept perspective
7214	CDC	2011	2008	2008-09-26	2008-11-21	pertussis	USA	Nebraska	26	cases	contact tracing	Case isolation + contact tracing	Total health dept labor costs	total health dept costs	direct	50909	Actual cost							100.33	2008M09	118.23	0			1	0			2008 USD	Total pop size = school of 600 pupils. Health dept perspective
7214	CDC	2011	2008	2008-09-26	2008-11-21	pertussis	USA	Nebraska	26	cases	contact tracing	Case isolation + contact tracing	Total health dept labor hours	total health dept hours	productivity	1032	hours							100.33	2008M09	118.23	0			1	0			hours	Total pop size = school of 600 pupils. Health dept perspective
7214	CDC	2011	2008	2008-09-26	2008-11-21	pertussis	USA	Nebraska	26	cases	contact tracing	Case isolation + contact tracing	Total non-labor costs (travel, IT, overheads)	Total Cost of outbreak (to county health dept)	direct	11337	Actual cost				2172			100.33	2008M09	118.23	2559.51			1	2559.51			2008 USD	Total pop size = school of 600 pupils. Health dept perspective
7214	CDC	2011	2008	2008-09-26	2008-11-21	pertussis	USA	Nebraska	26	cases	contact tracing	Case isolation + contact tracing	Total cost (labor and non-labor costs) of outbreak	Total Cost of outbreak (to county health dept)	direct	52131	Actual cost				2172			100.33	2008M09	118.23	2559.51			1	2559.51			2008 USD	Total pop size = school of 600 pupils. Health dept perspective
4778	Chen	2011	2009	2009-05-23	2009-05-29	H1N1	Taiwan	Taipei	55	school students + staff	social distancing	school closure	work days lost	total working days lost during outbreak	direct	194	total days									118.23	#DIV/0!			1	#DIV/0!			days	Working hours of staff also given (avg 69hrs p/w during intervention compared to 35-40hrs per week in usual practice)
4778	Chen	2011	2010	2009-05-23	2009-05-29	H1N1	Taiwan	Taipei	55	school students + staff	social distancing	school closure	work days lost	per household	direct	3	median	1	9	min/max						118.23	#DIV/0!			1	#DIV/0!			days	27% respondants indicated workplace absenteeism
4778	Chen	2011	2011	2009-05-23	2009-05-29	H1N1	Taiwan	Taipei	1777	school students + staff	social distancing	school closure	wages lost	total wages lost during outbreak for households who reported lost income	direct	6433								98.07	2009M05	118.23	0			1	0			USD
4778	Chen	2011	2012	2009-05-23	2009-05-29	H1N1	Taiwan	Taipei	34	school students + staff	social distancing	school closure	wages lost	per household who reported lost income	direct	152	median	15	606	min/max				98.07	2009M05	118.23	0			1	0			USD	18% respondants reported wage loss
4778	Chen	2011	2013	2009-05-23	2009-05-29	H1N1	Taiwan	Taipei	1779	school students + staff	social distancing	school closure	wages lost	avg per household	direct	28	average				28			98.07	2009M05	118.23	33.7559			1	33.7559			USD
5784	Christie	1995	1993	1993-07-13	1993-12-31	Pertussis	USA	Cincinatti	79	hospital staff (affected)	isolation of infected	Furlough for 79 staff (5 days)	total cost of lost labour (wages)	total	direct	43000	Actual cost				544			66.22	1993M07	118.23	971.264			1	971.264			USD
5784	Christie	1995	1993	1993-07-13	1993-12-31	Pertussis	USA	Cincinnati	3764	hospital staff (all)	isolation of infected	Testing, case isolation, education	total cost of containing petussis outbreak in hospital	total	direct	85400	Actual cost				982			66.22	1993M07	118.23	1753.27			1	1753.27			USD	Full cost product of furlough, security staff, masks, childcare of siblings to affected, drugs (tmt and propylaxis), education, signs
5784	Christie	1995	1993	1993-07-13	1993-12-31	Pertussis	USA	Cincinnati	179	hospital staff	contact tracing	laboratory testing	total cost of cultures and DFA testing	total	direct	7160	total cost				40			66.22	1993M07	118.23	71.4165			1	71.4165			USD
7326	Coleman	2012	2010	2020-04-10	2020-04-10	Measles	USA	Kentucky	1	cases	isolation of infected	Case isolation + contact tracing	labor hours for care, contact tracing, vaccination	labor hours	direct	387	approximated							99.98	2010M04	118.23	0			1	0			hours
7326	Coleman	2012	2010	2020-04-10	2020-04-10	Measles	USA	Kentucky	2	samples	isolation of infected	case confirmation	labour cost of laboratory test	labour costs	direct	30.2	total cost				15.1			99.98	2010M04	118.23	17.8563			1	17.8563
7326	Coleman	2012	2010	2020-04-10	2020-04-10	Measles	USA	Kentucky	2	samples	isolation of infected	case confirmation	labour hours of laboratory tests	labour hours	direct	1	hours							99.98	2010M04	118.23	0			1	0
7326	Coleman	2012	2010	2020-04-10	2020-04-10	Measles	USA	Kentucky	2	samples	isolation of infected	case confirmation	cost of screening test	cost	direct	240	total cost				120			99.98	2010M04	118.23	141.904			1	141.904
7326	Coleman	2012	2010	2020-04-10	2020-04-10	Measles	USA	Kentucky	1	cases	isolation of infected	case quarantine	labour hours at quarantine station	labour hours	direct	4	hours							99.98	2010M04	118.23	0			1	0
7326	Coleman	2012	2010	2020-04-10	2020-04-10	Measles	USA	Kentucky	1	cases	isolation of infected	case quarantine	cost of quarantine station	cost of 4 labour hours	direct	279.3	cost for 1 case				279.3			99.98	2010M04	118.23	330.282			1	330.282
ref from 7374	Tracht	2012	2009			H1N1	USA		5	face masks	personal protection and hygiene	face masks	face mask cost	cost of a 5-pack of masks	direct	9	total cost of pack				1.8			99.37	2010M01	118.23	2.14163			1	2.14163			2010 USD	a modelling paper that has an input of face mask costs
ref from 8342	Wang	2012	2009	2009-06-02	2009-12-31	H1N1	China	Hubei	2635	people	isolation of infected	case isolation	inspection	cost per capita	direct	152	per capita				152			83.62	2009M06	110.4	200.679			0.1469	29.4798			RMB	Table 2
ref from 8342	Wang	2012	2009	2009-06-02	2009-12-31	H1N1	China	Hubei	2635	people	isolation of infected	case isolation	disinfectants	cost per capita	direct	108	per capita				108			83.62	2009M06	110.4	142.588			0.1469	20.9462			RMB	Table 2
ref from 8342	Wang	2012	2009	2009-06-02	2009-12-31	H1N1	China	Hubei	2635	people	isolation of infected	case isolation	total cost of medical observation at home	total cost	direct	1233000	total cost				467.932			83.62	2009M06	110.4	617.791			0.1469	90.7535			RMB	Table 5
ref from 8342	Wang	2012	2009	2009-06-02	2009-12-31	H1N1	China	Hubei	528	people	contact tracing	contact isolation	isolation in hotel	cost per capita	direct	5477.42	cost per capita				5477.42			83.62	2009M06	110.4	7231.61			0.1469	1062.32			RMB	Table 3
ref from 8342	Wang	2012	2009	2009-06-02	2009-12-31	H1N1	China	Hubei	1623	people	contact tracing	contact isolation	isolation in hospital	cost per capita	direct	3737.84	cost per capita				3737.84			83.62	2009M06	110.4	4934.91			0.1469	724.939			RMB	Table 3
ref from 8342	Wang	2012	2009	2009-06-02	2009-12-31	H1N1	China	Hubei	344	people	contact tracing	contact isolation	isolation at home	cost per capita	direct	210	cost per capita				210			83.62	2009M06	110.4	277.254			0.1469	40.7286			RMB	Table 3
ref from 8342	Wang	2012	2009	2009-06-02	2009-12-31	H1N1	China	Hubei	2495	people	contact tracing	contact observation	close contact isolated observation	total cost	direct	9030000	total cost				3619.24			83.62	2009M06	110.4	4778.33			0.1469	701.937			RMB	Table 5
ref from 8342	Wang	2012	2009	2009-06-02	2009-12-31	H1N1	China	Hubei	2495	people	contact tracing	surveillance laboratory cost	network laboratories	total cost	direct	14880000	total cost				106.29			83.62	2009M06	110.4	140.33			0.1469	20.6145			RMB	Table 5
ref from 8342	Wang	2012	2009	2009-06-02	2009-12-31	H1N1	China	Hubei	9702	samples	contact tracing	laboratory pathogen detection costs	speciment collection	mean cost per sample	direct	20	mean cost per sample				20			83.62	2009M06	110.4	26.4052			0.1469	3.87892			RMB	Table 4
ref from 8342	Wang	2012	2009	2009-06-02	2009-12-31	H1N1	China	Hubei	3956	samples	contact tracing	laboratory pathogen detection costs	virus isolation and identification	mean cost per sample	direct	180	mean cost per sample				180			83.62	2009M06	110.4	237.646			0.1469	34.9103			RMB	Table 4
ref from 8342	Wang	2012	2009	2009-06-02	2009-12-31	H1N1	China	Hubei	7982	samples	contact tracing	laboratory pathogen detection costs	nucleic acid detection	mean cost per sample	direct	400	mean cost per sample				400			83.62	2009M06	110.4	528.103			0.1469	77.5784			RMB	Table 4
ref from 8342	Wang	2012	2009	2009-06-02	2009-12-31	H1N1	China	Hubei	422	samples	contact tracing	laboratory pathogen detection costs	serology tests	mean cost per sample	direct	50	mean cost per sample				50			83.62	2009M06	110.4	66.0129			0.1469	9.6973			RMB	Table 4
8353	Mukerji	2017	2008-09, 2009-10			influenza	China		3110	healthcare workers	personal protection and hygiene	medical masks	costs of medical face masks	cost per face mask	drect	0.14	cost per mask				0.14			107.27	2014M01	118.23	0.154304			1	0.154304			2014 USD	these come from references
8353	Mukerji	2017	2008-09, 2009-10			influenza	China		3110	healthcare workers	personal protection and hygiene	N95 masks	costs of N95 face masks	cost per face mask	direct	0.79	cost per mask				0.79			107.27	2014M01	118.23	0.870716			1	0.870716			2014 USD	these come from references
5476	Ma	2017	2015	day 1	day 19	measles	China	Beijing	7852	contacts	contact tracing	contact tracing and surveillance	total cost to contact trace, report new cases and suspected cases	costs	direct	305987					38.9693			107.18	2015M01	118.23	42.9869			1	42.9869			USD
5476	Ma	2017	2015	day 1	day 19	measles	China	Beijing	7852	contacts	contact tracing	contact tracing and surveillance	total time it takes to contact trace, report new cases and suspected cases	person hours	direct	16637.7					2.11891													hours
5476	Ma	2017	2015	day 1	day 19	measles	China	Beijing	7852	contacts	contact tracing	field investigation	total cost to do a case interview, lab speciment collection, searching for other suspected cases	costs	direct	7211.8					0.918467			107.18	2015M01	118.23	1.01316			1	1.01316			USD
5476	Ma	2017	2015	day 1	day 19	measles	China	Beijing	7852	contacts	contact tracing	field investigation	total time it takes to contact trace, report new cases and suspected cases	person hours	direct	527.1					0.0671294													hours
5476	Ma	2017	2015	day 1	day 19	measles	China	Beijing	22	samples	contact tracing	laboratory testing	total cost to conduct laboratory tests for contacts	costs	direct	236	total costs				10.7273			107.18	2015M01	118.23	11.8332			1	11.8332			USD
5476	Ma	2017	2015	day 1	day 19	measles	China	Beijing	22	samples	contact tracing	laboratory testing	total time it takes to conduct laboratory tests for contacts	person hours	direct	2242	total hours				101.909													hours
5476	Ma	2017	2015	day 1	day 19	measles	China	Beijing	22	samples	contact tracing	laboratory testing	laboratory testing kit	cost	direct	830.8	cost for all kits				37.7636			107.18	2015M01	118.23	41.657			1	41.657			USD
5476	Ma	2017	2015	day 1	day 19	measles	China	Beijing	NA	people	contact tracing	coordination and social mobilisation	total cost of: organising joint meetings, informing public about outbreak progress, informing public about measles illness and prevention, answering public enquiries, preparing progress reports	costs	direct	15405.2	total cost				15405.2			107.18	2015M01	118.23	16993.4			1	16993.4			USD
5476	Ma	2017	2015	day 1	day 19	measles	China	Beijing	NA	people	contact tracing	coordination and social mobilisation	total time of of: organising joint meetings, informing public about outbreak progress, informing public about measles illness and prevention, answering public enquiries, preparing progress reports	person hours	direct	522.5	total hours				522.5													hours
5476	Ma	2017	2015	day 1	day 19	measles	China	Beijing	324	masks	personal protection and hygiene	disposable mask	total cost of disposable mask	costs	direct	94.3	cost for 324 masks				0.291049			107.18	2015M01	118.23	0.321056			1	0.321056			USD
5476	Ma	2017	2015	day 1	day 19	measles	China	Beijing	69	hand sanitizers	personal protection and hygiene	hand sanitizer	total cost of hand sanitizer	costs	direct	318.5	cost of 69 hand sanitisers				4.61594			107.18	2015M01	118.23	5.09183			1	5.09183			USD
5476	Ma	2017	2015	day 1	day 19	measles	China	Beijing	22	people	isolation of infected	home quarantine	missed days of work	days	indirect	8.7	mean	8.5	8.9	95% CI	8.7	8.5	8.9											hours
5476	Ma	2017	2015	day 1	day 19	measles	China	Beijing	22	people	isolation of infected	home quarantine	value of missed days of work	wages lost	indirect	537.7	mean	495	580.4	95% CI	537.7	495	580.4	107.18	2015M01	118.23	593.136	546.033	640.238	1	593.136	546.033	640.238	USD
6828	Perlroth	2010	2009			H1N1	USA	na	10000	people	social distancing	school closure	Value of school day missed	cost per student for each day of school missed	indirect		19	12	35					96.83	2009M01	118.23	0			1	0			USD
7974	Baracco	2015	2013			Influenza	USA		1000000	people (theoretical target population)	personal protection and hygiene	masks	Disposable N95 respirators	cost	direct		unit cost	0.25	0.65	min/max		0.25	0.65	105.61	2013M01	118.23	0	0.279874	0.727673	1	0	0.279874	0.727673	2013 USD	Assumes shelf life of all RPDs of 5 years. Extended use of disposable RPD of 5 contacts or 2.5 hours.
7974	Baracco	2015	2013			Influenza	USA		1000000	people (theoretical target population)	personal protection and hygiene	masks	Reusable elastomeric half-face respirators	cost	direct		fujiki	25	50	min/max		25	50	105.61	2013M01	118.23	0	27.9874	55.9748	1	0	27.9874	55.9748	2013 USD	Assumes shelf life of all RPDs of 5 years.
7974	Baracco	2015	2013			Influenza	USA		1000000	people (theoretical target population)	personal protection and hygiene	masks	Set of filters for reusable elastomeric respirator	cost	direct	2.5	unit cost				2.5			105.61	2013M01	118.23	2.79874	0	0	1	2.79874	0	0	2013 USD	Assumes shelf life of all RPDs of 5 years. 3 sets of filters required per respirator
7974	Baracco	2015	2013			Influenza	USA		1000000	people (theoretical target population)	personal protection and hygiene	masks	Powered air-purifiying device (PAPR)	cost	direct		unit cost	500	800	min/max		500	800	105.61	2013M01	118.23	0	559.748	895.597	1	0	559.748	895.597	2013 USD	Assumes shelf life of all RPDs of 5 years.
7974	Baracco	2015	2013			Influenza	USA		1000000	people (theoretical target population)	personal protection and hygiene	masks	1 PAPR battery every 10h of use	cost	direct	250	unit cost				250			105.61	2013M01	118.23	279.874	0	0	1	279.874	0	0	2013 USD	Assumes shelf life of all RPDs of 5 years.
7974	Baracco	2015	2013			Influenza	USA		1000000	people (theoretical target population)	personal protection and hygiene	masks	Additional hood for PAPR	cost	direct	30	unit cost				30			105.61	2013M01	118.23	33.5849	0	0	1	33.5849	0	0	2013 USD	Assumes shelf life of all RPDs of 5 years. 3 additional hoods required per PAPR
7974	Baracco	2015	2013			Influenza	USA		1000000	people (theoretical target population)	personal protection and hygiene	masks	Additional tubes for PAPR	cost	direct	30	unit cost				30			105.61	2013M01	118.23	33.5849	0	0	1	33.5849	0	0	2013 USD	Assumes shelf life of all RPDs of 5 years. 3 additional tubes required per PAPR

## Sheet: simulation_key
column name	explanation
covidence_id	Covidence ID of the paper
first_author	first author's surname
year	year the paper was published
disease	disease of interest
country	country of interest, if given
region	region of interest, if given
model_population	what the model population is (eg. households in London, people in schools)
model_type	what models
intervention_main	main category of interventions -- mostly pre-filled
intervention_sub	sub category of interventions -- mostly pre-filled
outcome_of_interest	briefly, what the model's aim for the economic/cost side is: eg. intervention cost-effectiveness, hypothetical intervention cost
sourced_inputs_useful	list of economic parameter inputs that have a source or population study linked to them (ie. no made-up numbers) and they are direct cost numbers we are interested in
sourced_inputs_other	list of economic parameter inputs that have a source or population study linked to them (ie. no made-up numbers) that are not of interest to us
assumed_inputs	list of economic parameter inputs that do not have a source or study backing them up
note	anything interesting?
full_text	where to find full text
extracter	extracter's name

## Sheet: simulations
covidence_id	first_author	year	disease	country	region	model_population	model_type	intervention_main	intervention_sub	outcome_of_interest	sourced_inputs_useful	sourced_inputs_other	assumed_inputs	note
7651	Agusto	2013	avian influenza	NA	NA	birds and humans	two-strain flu model by Gumel et al. 2009 modified to include isolation of infected measures (SI model)	isolation of infected		cost-effectiveness of isolating avian strain vs. mutant strain vs. both		total cost of the three strategies and ICER		can't find what costs are used as model inputs
7209	Andradottir	2011	pandemic influenza	Canada	Hamilton		stochastic compartmental model	social distancing	school closure	impact and cost of vaccination and social distancing combination strategies		cost inputs from Meltzer et al 1999 (https://www.ncbi.nlm.nih.gov/pmc/articles/PMC2627723/)		see Table 3, 7 and appendix for calculations on burden of illness and school closure / from Meltzer at al see Table 3 for direct and indirect costs associated with outbreak
7322	Araz	2012	influenza	USA	Texas	people	SEIR	social distancing	school closure	cost-effectiveness of school closure (different durations, for high/low severity and high/low transmission)		total cost of school closure calculate, plus ICER		see Appendix 4 + Table 8 for comparison with other published studies
7137	Barrett	2011	influenza	USA	New River Valley, Virginia	Individuals (humans)	Network-based epidemiological modeling framework (SIMDEMICS)	social distancing	school closure	Total income loss, $ Spent per person saved, costs in $, sick days, indirect income loss, direct income loss,	The economic costs for each strategy are derived from direct, indirect, preventive, and treatment costs	The direct costs are composed of income losses due to an ill worker not reporting to work. This cost combines personal and corporate economic losses for salaried, wage, and self-employed workers. It is true that all sick leaves do not necessarily result in income loss to the individuals due to the availability of paid sick leave for many individuals. However, sick leave still results in productiv…	Below we provide a list of the assumptions used in performing these experiments: 1. The epidemic starts from five index cases, chosen randomly. 2. All simulations were performed 100 times by changing the random seed. The economic and infection results are provided as the average cost and mean number of infections per group over the 100 iterations. 3. School closure always occurs for a 14-day peri…	Paper is very good! Input costs are assumed though.
7137	Barrett	2011	influenza					social distancing	reduce travel	Total income loss, $ Spent per person saved, costs in $, sick days, indirect income loss, direct income loss,	The economic costs for each strategy are derived from direct, indirect, preventive, and treatment costs	The direct costs are composed of income losses due to an ill worker not reporting to work. This cost combines personal and corporate economic losses for salaried, wage, and self-employed workers. It is true that all sick leaves do not necessarily result in income loss to the individuals due to the availability of paid sick leave for many individuals. However, sick leave still results in productiv…	Below we provide a list of the assumptions used in performing these experiments: 1. The epidemic starts from five index cases, chosen randomly. 2. All simulations were performed 100 times by changing the random seed. The economic and infection results are provided as the average cost and mean number of infections per group over the 100 iterations. 3. School closure always occurs for a 14-day peri…	Paper is very good! Input costs are assumed though.
7189	Brown	2011	H1N1	USA	Pennsylvania	people	ABM	social distancing	school closure	cost benefit analysis of school closure (of different duration) vs. no school closure	daily wages of parents, teachers and other edu professionals; outpatient visit costs; hospitalisation costs			Table 1 and Methods for full costing formulae
4435	Elbasha	2000	E. coli	USA	Colorado	people	cost-benefit analysis	contact tracing	outbreak investigation	cost of outbreak investigation		labour and equipment cost of ecoli surveillance (40% of the costs involved), cost of outbreak investigation, costs of lost productivity due to illness		Table 1 + ref 4 (Buzby et al.)
4965	Epstein	2007	pandemic influenza	Worldwide	155 major cities (34 US cities)	people	SEIR	travel bans	travel restrictions	cost of air travel restrisctions in US		cost of shutdown of air travel in US, cost of lost work
6518	Gupta	2005	SARS	Canada	Toronto	people	transmission model	contact tracing	contact quarantine	cost of quarantine and cost savings compared to no quarantine		direct costs of admin for contact tracing, indirect costs of loss of productivity from being in quarantine		Table 3 for costs and savings from quarantine
7194	Halder	2011	H1N1	Australia	Albany	People	individual-based simulation model	social distancing	school closure	Cost-effectiveness of school closure, combined with other strategies e.g. anti-viral treatment		age-specific deaths and lost potential annual income, work-days lost to illness, hospitlisation costs, GP costs
5305	Jones	2013	influenza	NA		people	compartmental transmission model + optimization model for cost	social distancing	workplace absenteeism	demonstrate costs of non-pharmaceutical interventions with varying levels of compliance		social distancing intervention cost per unit change in compliance		has a calculation for how much a day of work lost costs, but it's due to being ill not due to case isolation
5305	Jones	2013	influenza	NA		people	compartmental transmission model + optimization model for cost	personal protection and hygiene	face mask use	demonstrate costs of non-pharmaceutical interventions with varying levels of compliance			hygiene intervention costs per unit change in compliance
7554	Kelso	2013	pandemic influenza	Australia	Albany	people	individual-based simulation model + cost calculation	social distancing	school closure	estimate the effectiveness and total cost of varioius social distancing measures			average cost of school closure per student per day	it looks like school closure is sourced, but it's actually an assumption from another model
7554	Kelso	2013	pandemic influenza	Australia	Albany	people	individual-based simulation model + cost calculation	social distancing	community contact reduction	estimate the effectiveness and total cost of varioius social distancing measures		average weekly wage
6905	Keogh-Brown	2010	pandemic influenza	UK, France (FR), Belgium (B), Netherlands (NL)		UK,FR,B, NL Economy / sectors	CGE + disease parameters (clinical attack rate, case faility, duration of illness) compared to economic equilibrium	social distancing	school closure	percentage loss to GDP due to school closures compared to economic equilibrium	productivity losses due to workers absent to care for children combination of: working days lost, percentag with children with/without informal care, duration of closure	percentage of hh with children with/without informal care, working days lost, duration of closure		analysis also combines effects of school closures + prophylactic absenteeism; productivity losses function of percentage of hh with children with/without informal care, working days lost, duration of closure
6905	Keogh-Brown	2010	pandemic influenza	UK, France (FR), Belgium (B), Netherlands (NL)		UK,FR,B, NL Economy / sectors	CGE + disease parameters (clinical attack rate, case faility, duration of illness) compared to economic equilibrium	social distancing	workplace absenteeism	percentage loss to GDP due to prophylactic absenteeism compared to economic equilibrium	productivity losses due to workers taking prophylactic absenteeism combination of: working days lost, percentage absent, duration of absenteeism	percentage seeking absenteeism, working days lost, , duration of absenteeism		This row (intervention) was added at the extraction stage! analysis also combines effects of school closures + prophylactic absenteeism; productivity losses function of working days lost, percentage absent, duration of absenteeism
7143	Lee	2011	norovirus	USA		people	stochastic, Monte Carlo decision analytical computer simulation model	personal protection and hygiene	isolation of infected staff	incremental cost of outbreak protecttive measures	costs of protective equipment and personl hygiene measures			costs of PPE; Table 1 shows model parameters; Table 2 shows the cost savings of interventions considered + combination of interventions
7353	Maharaj	2012	NA			people	SIR + spatial network	social distancing		benefit of social distancing			economic benefit assumed to be a combination of more recovered and less contacts	no actual costs presented
7619	Milne	2013	pandemic influenza	Australia	Albany, Western Australia	Individuals	individual simulation model (micro-simulation)	social distancing	workplace closure	cost per life years saved due to workplace closure compared to no intervention	Average wages		Workforce Reduction durations, Workforce Reduction attendance probability	analysis builds more on assumptions than sources! cost of workplace closure function of assumed and sourced inputs; combination of various interventions
7619	Milne	2013	pandemic influenza	Australia	Albany, Western Australia	Individuals	individual simulation model (micro-simulation)	social distancing	school closure	cost per life years saved due to school closure compared to no intervention	Average wages, Average school closure cost (per student per day)		School Closure durations, School Closure withdrawal probability	analysis builds more on assumptions than sources! cost of school closure function of assumed and sourced inputs; combination of various interventions
7619	Milne	2013	pandemic influenza	Australia	Albany, Western Australia	Individuals	individual simulation model (micro-simulation)	social distancing	community contact reduction	No cost unit - input for dynamics of pandemic			Community Contact Reduction (CCR) durations, CCR reduction in daily contacts	informs the pandemic dynamics but no cost unit
5079	Morin	2014	NA			people	SI, SIR, SEIR	social distancing	community contact reduction	cost of affinity vs. contact mitigation				purely theoretical; cost of mitigation equivalent to contact volume
7238	Mubayi	2010	SARS	China	Hong Kong	Individuals	Compartmental Model	contact tracing	contact quarantine	total cost	epidemiological parameters are from published studies. Cost inputs are fixed and assumed.		The direct cost of one person to quarantine is fixed and estimated at $160 per person quarantined. The direct cost of one person to isolate is fixed and estimated at $1254 per person isolated.
7238	Mubayi	2010	SARS	China	Hong Kong	Individuals	Compartmental Model	isolation of infected	case quarantine	total cost	epidemiological parameters are from published studies. Cost inputs are fixed and assumed.		The direct cost of one person to quarantine is fixed and estimated at $160 per person quarantined. The direct cost of one person to isolate is fixed and estimated at $1254 per person isolated.
7747	Nishiura	2014	pandemic influenza	Japan		People	single-layer epidemic model	social distancing	school closure	Cost effectiveness of school closure
6828	Perloth	2010	H1N1	USA	NA	people	Social network agent based model used in conjunction with a model of influenza severity, health care utilisation and costs	Social distancing	Household quarantine	total cost; cost per person; cost per case averted; work days lost	epidemiology parameters and majority of cost parameters sourced from previous papers or reports	medical care and hospitalisation parameters	population compliance; initial hospital bed occupancy; cost of alternative medical site; excess mortality; cost of children being out of school was calculated	Also has information about health outcomes
6828	Perloth	2010	H1N1	USA	NA	people	Social network agent based model used in conjunction with a model of influenza severity, health care utilisation and costs	Social distancing	Child social distancing	total cost; cost per person; cost per case averted; work days lost	epidemiology parameters and majority of cost parameters sourced from previous papers or reports	medical care and hospitalisation parameters	population compliance; initial hospital bed occupancy; cost of alternative medical site; excess mortality; cost of children being out of school was calculated
6828	Perloth	2010	H1N1	USA	NA	people	Social network agent based model used in conjunction with a model of influenza severity, health care utilisation and costs	Social distancing	Adult social distancing	total cost; cost per person; cost per case averted; work days lost	epidemiology parameters and majority of cost parameters sourced from previous papers or reports	medical care and hospitalisation parameters	population compliance; initial hospital bed occupancy; cost of alternative medical site; excess mortality; cost of children being out of school was calculated
6828	Perloth	2010	H1N1	USA	NA	people	Social network agent based model used in conjunction with a model of influenza severity, health care utilisation and costs	Social distancing	School closure	total cost; cost per person; cost per case averted; work days lost	epidemiology parameters and majority of cost parameters sourced from previous papers or reports	medical care and hospitalisation parameters	population compliance; initial hospital bed occupancy; cost of alternative medical site; excess mortality; cost of children being out of school was calculated
8548	Prager	2017	influenza	USA	NA	people	CGE, specifically a USCGE model	social distancing	workplace absenteeism	Direct impact (cost); total impact on GDP	impact of staying home from work (absenteeism) on GDP	Medical care and hospitalisation parameters	effect of vaccination assumed - all other 'assumptions' seemed to be based on previous evidence	Information for both seasonal and pandemic influenza
8548	Prager	2017	influenza	USA	NA	people	CGE, specifically a USCGE model	travel bans	travel restrictions	Direct impact (cost); total impact on GDP	impact of reduction in inbound and outbound international travel on GDP	Medical care and hospitalisation parameters	effect of vaccination assumed - all other 'assumptions' seemed to be based on previous evidence	Information for both seasonal and pandemic influenza
8548	Prager	2017	influenza	USA	NA	people	CGE, specifically a USCGE model	social distancing	school avoidance	Direct impact (cost); total impact on GDP	impact of school avoidance on GDP -- considering reduction in attendance to educational facilities and reduction in labour workforce participation	Medical care and hospitalisation parameters	effect of vaccination assumed - all other 'assumptions' seemed to be based on previous evidence	Information for both seasonal and pandemic influenza
8548	Prager	2017	influenza	USA	NA	people	CGE, specifically a USCGE model	social distancing	public transport avoidance	Direct impact (cost); total impact on GDP	impact of public transport avoidance on GDP	Medical care and hospitalisation parameters	effect of vaccination assumed - all other 'assumptions' seemed to be based on previous evidence	Information for both seasonal and pandemic influenza
7015	Reluga	2010	NA				SIR model	social distancing		estimated cost and cost savings of social distancing measures				purely theoretical; Figure 4(b) shows the % cost savings per person
6957	Sander	2009	pandemic influenza	USA		people	discrete-time stochastic simulation model	social distancing	school closure	Cost of school closure, and in combination with other interventions e.g. antiviral prophylaxis	Direct medical costs, productivity losses = work days lost due to sick child or school closure
7627	Sardar	2013	cholera	Zimbabwe	National	people	compartmental epi model + cost function	personal protection and hygiene	hand hygiene	cost effectiveness of hand washine + clean water	cases averted; deaths averted; total intervention cost; cost per case averted as function of effect of intervention on disease transmission			R0 estimated with slow-fast time function using real-time weekly cholera incidence data. Cholera transmission model used to model effect of different interventions on case numbers. Cost function model used to calculate total cost of intervention and cost per averted case.
8351	Saunders-Hastings	2017	pandemic influenza	Canada	Ottowa	people	people	social distancing	Community contact reduction (CCR), PPE, & voluntary isolation (VI)	cost effectiveness of CCR + PPE + VI	Number of symptomatic cases, hospitaliations, ICU admissions, and deaths + costs associated with morbidity and mortality & costs per life years saved associated with strategy			Very good paper. EXTRACT COST DATA. Interventions modelled as combination and not in isolation so removed additional 4 lines
8351	Saunders-Hastings	2017	pandemic influenza	Canada	Ottowa	people	discrete time population/simulation	social distancing	School closure (SC), CCR, PPE, VI & Quarantine	cost effectiveness of SC + CCR + PPE + VI & quarantine	Number of symptomatic cases, hospitaliations, ICU admissions, and deaths + costs associated with morbidity and mortality & costs per life years saved associated with strategy			Very good paper. EXTRACT COST DATA. Interventions modelled as combination and not in isolation so removed additional 4 lines
7930	Smith	2013	pandemic influenza	Thailand (T), South Africa (SA), Uganda (UG)		T,SA,UG Economy / sectors	CGE + assumed disease parameters compared to equilibrium	social distancing	school closure	percentage loss to GDP due to school closures compared to economic equilibrium			productivity losses due to workers absent to care for children combination of: working days lost, percentag with children, duration of closure	This paper is not useful as model builds partly on parameter assumptions
7159	Smith	2011	pandemic influenza	UK		UK Economy/sectors	CGE + disease parameters (clinical attack rate, case faility, duration of illness) compared to economic equilibrium	social distancing	school closure	percentage loss to GDP due to school closures compared to economic equilibrium	productivity losses due to workers absent to care for children combination of: working days lost, percentag with children with/without informal care, duration of closure	percentage of hh with children with/without informal care, working days lost, duration of closure		analysis splits by GDP components: Consumption, Government, Investment, and Import/Export ; analysis also combines effects of school closures + prophylactic absenteeism; productivity losses function of percentage of hh with children with/without informal care, working days lost, duration of closure
7159	Smith	2011	pandemic influenza	UK		UK Economy/sectors	CGE + disease parameters (clinical attack rate, case faility, duration of illness) compared to economic equilibrium	social distancing	workplace absenteeism	percentage loss to GDP due to prophylactic absenteeism compared to economic equilibrium	productivity losses due to workers taking prophylactic absenteeism combination of: working days lost, percentage absent, duration of absenteeism	percentage seeking absenteeism, working days lost, , duration of absenteeism		analysis splits by GDP components: Consumption, Government, Investment, and Import/Export ; analysis also combines effects of school closures + prophylactic absenteeism; productivity losses function of working days lost, percentage absent, duration of absenteeism
6658	Smith	2009	pandemic influenza	UK		UK Economy/sectors	CGE + disease parameters (clinical attack rate, case faility, duration of illness) compared to no disease scenario	social distancing	school closure	percentage loss to GDP due to school closures compared to baseline no influenza	productivity losses due to workers absent to care for children combination of: working days lost, percentag with children with/without informal care, duration of closure	percentage of hh with children with/without informal care, working days lost, duration of closure		for further analysis: losses to health services as predicted outcome from labour force perspective; productivity losses computed over population percentages, days working lost and duration of intervention
6658	Smith	2009	pandemic influenza	UK		UK Economy/sectors	CGE + disease parameters (clinical attack rate, case faility, duration of illness) compared to no disease scenario	social distancing	workplace absenteeism	percentage loss to GDP due to workplace absenteeism compared to baseline no influenza	productivity losses due to workers taking prophylactic absenteeism combination of: working days lost, percentage absent, duration of absenteeism	percentage seeking absenteeism, working days lost, , duration of absenteeism		Included in all scenarios (i.e. not modelled as single intervention); productivity losses computed over population percentages, days working lost and duration of interventions
5218	Uribe-Sanchez	2010	pandemic influenza				simulation-based optimisation model	social distancing		consider different resource allocations' impacts on outbreak outcome	average daily cost of lost productivity of a non-infected quarantined case			average daily cost of productivity of a non-infected quarantined case per day has a source
5218	Uribe-Sanchez	2010	pandemic influenza				simulation-based optimisation model	point-of-entry	border control	consider different resource allocations' impacts on outbreak outcome		travel probabilities
5020	Wang	2008	NA	NA	NA	people	scale free SIR + cost calculated from contact reduction	social distancing	public space closure	total cost of closing public spaces			medical cost per individual, cost of quarantine for contacts, cost of cancelling travel to public places	very theoretical, no real cost numbers
8414	Whittington	2017	measles	USA	Colodaro	rda	agent-based simulation model	Contact tracing	Contact tracing	Economic burden (Cost to public health system) of measles outbreak as a result of vaccine policy (easy, medium, difficult)	effectiveness of contact tracing; probability a case stays quarantined;contacts per day; probability of hospitalisation and death if infected			Focuses heavily on vaccine strategy and coverage
8212	Wong	2016	H1N1	Hong Kong		people	SEIR model + cost analysis based on output	social distancing	school closure	cost of school closure in comparison to doing nothing in an outbreak	value of one day lost due to staying at home	costs of outpatient visits, hospitalisations, deaths, and illness
7355	Xue	2012	H1N1	Norway	Oslo	People	Closed SEIR model + cost/benefit economic model	Social distancing	School closure	cost of lost learning; cost of lost productivity	Majority of epidemiology parameters and cost parameters sourced from previous reports/articles	outcomes and deaths	proportion of productivity loss catching up; proportion asymptomatic	Based on the population of oslo.
8257	Yaesoubi	2016	NA	USA (but generalisable)		people	mathematical decision model with transmission dynamics (including SIR-type structure)	social distancing	school closure	optimisation of dynamic intervention policies in an epidemic	reduction of contacts among school children from school closure	vaccine supply (based on H1N1)	willingness to pay per averted life year lost	very theoretical paper. The sigma = 0.25 scaling factor for reduced contacts as a result of school closure references another modelling paper, which in turn references a study of school children in France
7181	Yaesoubi	2011	influenza	USA (but generalisable)		people	SIR-type model coupled with discrete-time Markov decision model	social distancing	school closure				toy examples of interventions - no data	seems very theoretical
7181	Yaesoubi	2011	influenza	USA (but generalisable)		people	SIR-type model coupled with discrete-time Markov decision model	personal protection and hygiene	face masks				toy examples of interventions - no data	seems very theoretical
7181	Yaesoubi	2011	influenza	USA (but generalisable)		people	SIR-type model coupled with discrete-time Markov decision model	isolation of infected	case isolation				toy examples of interventions - no data	seems very theoretical
5273	Jacobson	2016	Ebola	USA		airline passengers	evaluation model of costs (regression model)	point-of-entry	entry screening	comparison of costs of different entry screening policies				A probability distribution table (prob of passenger becoming ill across different risk levels) was created based on monitoring data from screening at airports, and expert opinion, but it isn't clear how the table was generated.
5211	Lempel	2009	influenza	USA		people	data analysis using the Current Population Survey (CPS) and the census. Human capital method to value lost output	social distancing	school closure	per child cost of school closure from lost production, economic impact, educational cost, and health care sector absenteeism	proportion of workers who miss work due to school closure; proportion of labour lost	healthcare workers lost
8353	Mukerji	2017	influenza	China	Beijing	health care workers	decision analytic cost-effectiveness analysis model (Microsoft Excel)	personal protection and hygiene	face masks	incremental cost-effectiveness ratio per clinical respiratory illness case prevented	cost of surgical masks and respirators; productivity costs (15 mins of staff time being fit tested for respirators)	HCW absenteeism due to illness, cost of medications, outpatient visits to health centres, inpatient and outpatient costs to health system for HCW illness; attack rates respiratory illness		extract the cost of face maks
8886	Orset	2018	pandemic influenza	France		people	cost-benefit analysis, probit model	contact tracing	contact quarantine	cost of home confinement	productivity loss using labour market participation data, for adults and children	cost of meals and meal delivery; cost of home energy	reduced capacity due to working at home, assumed proportions
7974	Baracco	2015	pandemic influenza	USA		health care workers		personal protection and hygiene	face masks	cost of purchasing five different types of respiratory protective devices	costs (presented as a range) for different types of RPDs, based on national survey of suppliers and contract prices		use time of a disposable mask; warehouse costs	Also has costs of maintaining stockpile of respiratory protective devices, used a transmission model combined to simulate an influenza pandemic and considered the costs of different respirator stockpiling scenarios.
8659	Boyd	2017	NA	New Zealand	theoretical	people	Cost benefit	travel bans	border closure	net costs and social benefits of border closure			all inputs imputed - no data	all theoretical as proof of concept
ref from 8342	Wang	2012	H1N1	China	Hubei	people	costs + counterfactual	contact tracing	contact quarantine	cost-effectiveness of contact tracing	contact quarantine at home, contact quarantine in hotel	contact quarantine in hospital		Table 2
ref from 8342	Wang	2012	H1N1	China	Hubei	people	costs + counterfactual	isolation of infected	medical observation at home	cost-effectiveness of case isolation	inspection, disinfectants	drugs, others		Table 3
ref from 7374	Khazeni	2009	H5N1	USA	metropolitan city	8.3 million people	compartmental epi model + cost	social distancing	nothing specified modelled	incremental cost-effectiveness of interventions			cost of non-pharmaceutal intervention per day	appendix 1 Inputs tab has cost inputs for model model. THEY ASSUME THAT NPIs COST NOTHING PER PERSON!!!
ref from 7374	Tracht	2012	H1N1	USA		people	compartmental epi model + net savings from using facemasks	personal protection and hygiene	face masks	cost-effectiveness of population wearing facemasks	cost of face masks	hospital costs for children adults and seniors, average absenteeism due to ILI		TABLE 6
ref from 7374	Yarmand	2010	H1N1	USA	North Carolina State University	undergraduate students	SEIR + linear function of costs	isolation of infected	case isolation	cost-effectiveness of case isolation			costs of interventions	very theoretical, not many real numbers
7641	Li	2013	H1N1	China	Beijing		SEIR model + cost effectiveness analysis	contact tracing	contact quarantine	cost-effectiveness of contact quarantine in a hotel			cost of contact tracing, cost of hotel accommodation, cost of medical checks	lots of assumed costs, no useful verified inputs
6580	Sadique	2008	pandemic influenza	NA	NA	people	costs?	social distancing	school closure	costs of school closure	productivity losses due to workers absent to care for children

## Sheet: quality
covidence_id	first_author	year	Cost or model	Num. yes	Num. no	Num. not clear	Num. NA	Total	Yes/total	quality	Research question is stated	The viewpoints of the analysis are clearly stated and justified	The rationale for choosing the alternative programmes/interventions compared is stated	The alternatives compared are clearly described	The form of economic evaluation used is stated	The sources of estimates used are stated	The design and results of source study are stated	Details of methods of synthesis are given if not based on a single study	The primary outcome measures of economic evaluation are clearly stated	Quantities of resources are reported clearly separately from their unit costs	Methods of estimating quantities and unit costs are described	Currency and price data are recorded	Details of currency of price adjustments for inflation or currency conversion are given	Details of any model used are given	The choice of model used and the key parameters on which it is based are justified	Time horizon is stated	The discount rate is stated	The choice of rate is justified	An explanation is given if costs/benefits not discounted	Details of tests and confidence intervals given for stochastic data	The approach to sensitivity analysis is given	The choice of variables for sensitivity analysis is justified	The ranges over which variables are varied is stated	Relevant alternatives are compared	The answer to the study question is given	Conclusions are accompanied with the appropriate caveats	notes
7651	Agusto	2013	model	12	12	0	2	24	0.5	Moderate	Yes	Yes	Yes	Yes	Yes	Yes	No	Not applicable	Yes	No	No	No	No	Yes	Yes	Yes	No	Not applicable	No	No	No	No	No	Yes	Yes	No
7209	Andradottir	2011	model	16	8	0	2	24	0.666667	Moderate	Yes	Yes	Yes	Yes	Yes	Yes	Yes	Not applicable	Yes	No	No	Yes	Yes	Yes	Yes	Yes	No	Not applicable	No	No	No	No	No	Yes	Yes	Yes
7322	Araz	2012	model	19	3	2	2	24	0.791667	High	Yes	Yes	Yes	Yes	Yes	Yes	Not clear	Not applicable	Yes	Yes	Not clear	Yes	No	Yes	Yes	Yes	Yes	Yes	Not applicable	Yes	Yes	Yes	No	Yes	Yes	No
7974	Baracco	2015	cost	14	2	4	6	20	0.7	Moderate	Yes	Yes	Not clear	Yes	Yes	Not applicable	Not clear	No	Yes	Yes	Not clear	Yes	Not applicable	Yes	Yes	Yes	Not applicable	Not applicable	Not applicable	Not applicable	Not clear	No	Yes	Yes	Yes	Yes
7106	Borse	2011	cost	7	0	0	19	7	1	High	Yes	Yes	Not applicable	Not applicable	Not applicable	Not applicable	Not applicable	Not applicable	Yes	Not applicable	Yes	Not applicable	Not applicable	Not applicable	Not applicable	Yes	Not applicable	Not applicable	Not applicable	Not applicable	Not applicable	Not applicable	Not applicable	Not applicable	Yes	Yes
4510	Bownds	2003	cost	8	0	1	17	9	0.888889	High	Yes	Yes	Not applicable	Not applicable	Not applicable	Not applicable	Not applicable	Not applicable	Yes	Yes	Yes	Not clear	Not applicable	Not applicable	Not applicable	Yes	Not applicable	Not applicable	Not applicable	Not applicable	Not applicable	Not applicable	Not applicable	Not applicable	Yes	Yes
8659	Boyd	2017	model	21	3	0	2	24	0.875	High	Yes	Yes	Yes	Yes	Yes	Yes	No	Not applicable	Yes	Yes	No	Yes	No	Yes	Yes	Yes	Yes	Yes	Not applicable	Yes	Yes	Yes	Yes	Yes	Yes	Yes
7189	Brown	2011	model	17	3	4	2	24	0.708333	Moderate	Yes	Yes	Yes	Yes	Yes	Yes	No	Not applicable	Yes	Not clear	Not clear	Yes	Yes	Not clear	Yes	Yes	Yes	No	Not applicable	Yes	Yes	No	Yes	Yes	Yes	Not clear
7214	CDC	2011	cost	9	1	0	16	10	0.9	High	Yes	Yes	Not applicable	Not applicable	Not applicable	Not applicable	Not applicable	Not applicable	Yes	No	Yes	Yes	Yes	Not applicable	Not applicable	Yes	Not applicable	Not applicable	Not applicable	Not applicable	Not applicable	Not applicable	Not applicable	Not applicable	Yes	Yes
4778	Chen	2011	cost	7	1	0	18	8	0.875	High	Yes	Yes	Not applicable	Not applicable	Not applicable	Not applicable	Not applicable	Not applicable	Yes	Not applicable	Not applicable	Yes	No	Not applicable	Not applicable	Yes	Not applicable	Not applicable	Not applicable	Not applicable	Not applicable	Not applicable	Not applicable	Not applicable	Yes	Yes
5784	Christie	1995	cost	7	2	1	16	10	0.7	Moderate	Yes	Yes	Not applicable	Not applicable	Not applicable	Not applicable	Not applicable	Not applicable	Yes	No	Not clear	Yes	No	Not applicable	Not applicable	Yes	Not applicable	Not applicable	Not applicable	Not applicable	Not applicable	Not applicable	Not applicable	Not applicable	Yes	Yes
7326	Coleman	2012	cost	10	0	0	16	10	1	High	Yes	Yes	Not applicable	Not applicable	Not applicable	Not applicable	Not applicable	Not applicable	Yes	Yes	Yes	Yes	Yes	Not applicable	Not applicable	Yes	Not applicable	Not applicable	Not applicable	Not applicable	Not applicable	Not applicable	Not applicable	Not applicable	Yes	Yes
4560	Dayan	2005	cost	6	1	3	16	10	0.6	Moderate	Yes	Yes	Not applicable	Not applicable	Not applicable	Not applicable	Not applicable	Not applicable	Yes	Not clear	Yes	Not clear	No	Not applicable	Not applicable	Yes	Not applicable	Not applicable	Not applicable	Not applicable	Not applicable	Not applicable	Not applicable	Not applicable	Yes	Not clear
4435	Elbasha	2000	model	21	2	0	3	23	0.913043	High	Yes	Yes	Yes	Yes	Yes	Yes	No	Not applicable	Yes	Yes	Yes	Yes	Yes	Yes	Yes	Yes	Yes	Yes	Not applicable	Not applicable	Yes	Yes	Yes	Yes	Yes	No
4965	Epstein	2007	model	15	6	3	2	24	0.625	Moderate	Yes	Yes	Yes	Yes	Not clear	Yes	Yes	Not applicable	No	No	Not clear	Yes	No	Yes	Yes	Yes	No	Not applicable	No	Yes	Yes	Not clear	Yes	Yes	Yes	No
7525	Flego	2013	cost	7	1	2	16	10	0.7	Moderate	Yes	Yes	Not applicable	Not applicable	Not applicable	Not applicable	Not applicable	Not applicable	Yes	Yes	Yes	Not clear	No	Not applicable	Not applicable	Yes	Not applicable	Not applicable	Not applicable	Not applicable	Not applicable	Not applicable	Not applicable	Not applicable	Yes	Not clear
7373	Galante	2012	cost	13	0	0	13	13	1	High	Yes	Yes	Not applicable	Not applicable	Not applicable	Not applicable	Not applicable	Not applicable	Yes	Yes	Yes	Yes	Yes	Not applicable	Not applicable	Yes	Not applicable	Not applicable	Not applicable	Not applicable	Yes	Yes	Yes	Not applicable	Yes	Yes
5362	Gallagher	2013	cost	7	1	2	16	10	0.7	Moderate	Yes	Yes	Not applicable	Not applicable	Not applicable	Not applicable	Not applicable	Not applicable	Yes	No	Not clear	Yes	Not clear	Not applicable	Not applicable	Yes	Not applicable	Not applicable	Not applicable	Not applicable	Not applicable	Not applicable	Not applicable	Not applicable	Yes	Yes
6837	Gift	2010	cost	5	0	1	20	6	0.833333	High	Yes	Yes	Not applicable	Not applicable	Not applicable	Not applicable	Not applicable	Not applicable	Yes	Not applicable	Not applicable	Not applicable	Not applicable	Not applicable	Not applicable	Yes	Not applicable	Not applicable	Not applicable	Not applicable	Not applicable	Not applicable	Not applicable	Not applicable	Yes	Not clear
6518	Gupta	2005	model	14	8	2	2	24	0.583333	Moderate	Yes	Yes	Yes	Yes	Not clear	Yes	Yes	Not applicable	Yes	Yes	Yes	Yes	No	Not clear	Yes	Yes	No	Not applicable	No	No	No	No	No	Yes	Yes	No
7194	Halder	2011	model	19	3	2	2	24	0.791667	High	Yes	Yes	Yes	Yes	Not clear	Yes	No	Not applicable	Yes	Yes	Yes	Yes	Not clear	Yes	Yes	Yes	Yes	Yes	Not applicable	No	Yes	Yes	Yes	Yes	Yes	No
5273	Jacobson	2016	model	19	5	0	2	24	0.791667	High	Yes	Yes	Yes	Yes	Yes	Yes	No	No	Yes	Yes	Yes	Yes	No	Yes	Yes	Yes	No	Not applicable	No	Not applicable	Yes	Yes	Yes	Yes	Yes	Yes
6742	Johnson	2008	cost	6	0	1	19	7	0.857143	High	Yes	Yes	Not applicable	Not applicable	Not applicable	Not applicable	Not applicable	Not applicable	Yes	Yes	Not applicable	Not applicable	Not applicable	Not applicable	Not applicable	Yes	Not applicable	Not applicable	Not applicable	Not applicable	Not applicable	Not applicable	Not applicable	Not applicable	Yes	Not clear
5305	Jones	2013	model	18	6	1	1	25	0.72	Moderate	Yes	Yes	Yes	Yes	Yes	Yes	Not clear	Yes	Yes	Yes	Yes	Yes	No	Yes	Yes	Yes	No	Not applicable	No	No	Yes	No	Yes	Yes	Yes	No
7554	Kelso	2013	model	23	0	1	2	24	0.958333	High	Yes	Yes	Yes	Not clear	Yes	Yes	Yes	Not applicable	Yes	Yes	Yes	Yes	Yes	Yes	Yes	Yes	Yes	Yes	Not applicable	Yes	Yes	Yes	Yes	Yes	Yes	Yes
6905	Keogh-Brown	2010	cost	17	3	0	6	20	0.85	High	Yes	Yes	Yes	Yes	Yes	Yes	No	Yes	Yes	Not applicable	Not applicable	Yes	Yes	Yes	Yes	Yes	Not applicable	Not applicable	Not applicable	Not applicable	No	No	Yes	Yes	Yes	Yes
5211	Lempel	2009	model	17	3	2	4	22	0.772727	High	Yes	Yes	Yes	Yes	Yes	Yes	Yes	Not applicable	Yes	Not clear	Yes	Yes	No	Yes	Yes	Yes	Not applicable	Not applicable	Not applicable	Not clear	No	No	Yes	Yes	Yes	Yes
7641	Li	2013	model	16	7	0	3	23	0.695652	Moderate	Yes	Yes	Yes	Yes	Yes	No	No	Not applicable	Yes	Yes	Yes	Yes	Yes	Yes	Yes	Yes	No	Not applicable	No	Not applicable	No	No	No	Yes	Yes	Yes
5476	Ma	2017	cost	9	0	1	16	10	0.9	High	Yes	Yes	Not applicable	Not applicable	Not applicable	Not applicable	Not applicable	Not applicable	Yes	Not clear	Yes	Yes	Yes	Not applicable	Not applicable	Yes	Not applicable	Not applicable	Not applicable	Not applicable	Not applicable	Not applicable	Not applicable	Not applicable	Yes	Yes
7353	Maharaj	2012	model	10	10	4	2	24	0.416667	Moderate	Yes	Yes	Not clear	Yes	Not clear	No	No	Not applicable	No	No	No	No	No	Yes	Yes	Yes	No	Not applicable	No	Yes	Yes	Not clear	Yes	No	Not clear	Yes
7619	Milne	2013	model	22	3	0	1	25	0.88	High	Yes	Yes	Yes	Yes	Yes	Yes	No	Yes	Yes	Yes	Yes	Yes	No	Yes	Yes	Yes	Yes	Yes	Not applicable	Yes	Yes	Yes	Yes	Yes	Yes	No
5079	Morin	2014	model	9	8	5	4	22	0.409091	Moderate	Yes	Not clear	Not clear	Yes	Yes	Not applicable	Not applicable	Not applicable	Not clear	No	No	No	No	Yes	Yes	Yes	No	Not applicable	No	Yes	Yes	Yes	No	Not clear	Not clear	No
7080	Mota	2011	cost	13	1	1	11	15	0.866667	High	Yes	Yes	Not clear	Yes	Yes	Yes	Yes	Not applicable	Yes	Yes	Yes	Yes	Yes	Not applicable	Not applicable	Yes	Not applicable	Not applicable	Not applicable	Not applicable	Not applicable	Not applicable	Not applicable	Not applicable	Yes	No
7238	Mubayi	2010	model	19	3	2	2	24	0.791667	High	Yes	Yes	Yes	Yes	Yes	Yes	No	Not applicable	Yes	Yes	Yes	Yes	Yes	Yes	Yes	Yes	No	Not applicable	No	Yes	Not clear	Not clear	Yes	Yes	Yes	Yes
8353	Mukerji	2017	cost	20	2	0	4	22	0.909091	High	Yes	Yes	Yes	Yes	Yes	Yes	Not applicable	Not applicable	Yes	Yes	Yes	Yes	No	Yes	Yes	Yes	No	Not applicable	Yes	Not applicable	Yes	Yes	Yes	Yes	Yes	Yes
7747	Nishiura	2014	model	11	9	4	2	24	0.458333	Moderate	Not clear	Yes	Yes	No	Yes	Yes	No	Not applicable	No	No	No	Yes	No	Yes	Not clear	Yes	No	Not applicable	No	Yes	Yes	Yes	Not clear	Yes	Not clear	No
ref from 8951	Ooi	2005	cost	2	4	4	16	10	0.2	Low	Not clear	Not clear	Not applicable	Not applicable	Not applicable	Not applicable	Not applicable	Not applicable	No	No	No	Yes	No	Not applicable	Not applicable	Yes	Not applicable	Not applicable	Not applicable	Not applicable	Not applicable	Not applicable	Not applicable	Not applicable	Not clear	Not clear
8886	Orset	2018	model	19	3	1	3	23	0.826087	High	Yes	Yes	Yes	Yes	Yes	Yes	No	Not applicable	Yes	Yes	Yes	Yes	Yes	Yes	Yes	Yes	Yes	Yes	Not applicable	Not applicable	Not clear	No	No	Yes	Yes	Yes
6215	Parker	2006	cost	6	2	2	16	10	0.6	Moderate	Yes	Yes	Not applicable	Not applicable	Not applicable	Not applicable	Not applicable	Not applicable	Yes	No	No	Not clear	Not clear	Not applicable	Not applicable	Yes	Not applicable	Not applicable	Not applicable	Not applicable	Not applicable	Not applicable	Not applicable	Not applicable	Yes	Yes
6828	Perloth	2010	model	22	2	1	1	25	0.88	High	Yes	Yes	Yes	Yes	Yes	Yes	No	No	Yes	Yes	Yes	Yes	Yes	Yes	Yes	Yes	Yes	Not clear	Not applicable	Yes	Yes	Yes	Yes	Yes	Yes	Yes
8949	Pike	2020	cost	8	1	1	16	10	0.8	High	Yes	Yes	Not applicable	Not applicable	Not applicable	Not applicable	Not applicable	Not applicable	Yes	No	Yes	Yes	Not clear	Not applicable	Not applicable	Yes	Not applicable	Not applicable	Not applicable	Not applicable	Not applicable	Not applicable	Not applicable	Not applicable	Yes	Yes
8548	Prager	2017	model	16	6	0	4	22	0.727273	Moderate	Yes	Yes	Yes	Yes	Yes	Yes	Yes	Not applicable	Yes	Not applicable	Not applicable	Yes	No	Yes	Yes	Yes	No	Not applicable	No	Yes	Yes	No	No	Yes	Yes	No
7015	Reluga	2010	model	12	4	3	7	19	0.631579	Moderate	Not clear	Yes	Not clear	Yes	Yes	Not applicable	Not applicable	Not applicable	No	No	No	Not applicable	Not applicable	Yes	Yes	Yes	Yes	Not applicable	Not applicable	Yes	Yes	No	Yes	Yes	Not clear	Yes
8708	Rosen	2018	cost	8	1	1	16	10	0.8	High	Yes	Yes	Not applicable	Not applicable	Not applicable	Not applicable	Not applicable	Not applicable	Yes	No	Yes	Yes	Not clear	Not applicable	Not applicable	Yes	Not applicable	Not applicable	Not applicable	Not applicable	Not applicable	Not applicable	Not applicable	Not applicable	Yes	Yes
5245	Russell	2016	cost	8	2	0	16	10	0.8	High	Yes	Yes	Not applicable	Not applicable	Not applicable	Not applicable	Not applicable	Not applicable	Yes	No	No	Yes	Yes	Not applicable	Not applicable	Yes	Not applicable	Not applicable	Not applicable	Not applicable	Not applicable	Not applicable	Not applicable	Not applicable	Yes	Yes
6580	Sadique	2008	model	18	4	2	2	24	0.75	Moderate	Yes	Yes	Yes	Yes	Yes	Yes	Yes	Yes	Yes	Yes	Yes	Yes	No	Yes	Yes	Yes	No	Not applicable	No	Not applicable	Not clear	No	Yes	Yes	Yes	Not clear
6957	Sander	2009	model	22	2	1	1	25	0.88	High	Yes	Yes	Yes	Yes	Yes	Yes	Not clear	Yes	Yes	Yes	Yes	Yes	Yes	Yes	Yes	Yes	No	Not applicable	Yes	Yes	Yes	Yes	Yes	Yes	Yes	No
7627	Sardar	2013	model	17	5	0	4	22	0.772727	High	Yes	Yes	Yes	Yes	Yes	Yes	No	Not applicable	Yes	Yes	Yes	Yes	No	Yes	Yes	Yes	No	Not applicable	No	Yes	No	Not applicable	Not applicable	Yes	Yes	Yes
8351	Saunders-Hasting	2017	model	20	2	3	1	25	0.8	High	Yes	Yes	Yes	Yes	Yes	Yes	No	No	Yes	Not clear	Not clear	Yes	Not clear	Yes	Yes	Yes	Yes	Yes	Not applicable	Yes	Yes	Yes	Yes	Yes	Yes	Yes
7930	Smith	2013	model	13	6	2	5	21	0.619048	Moderate	Yes	Yes	Yes	Yes	Yes	Yes	No	Not applicable	Yes	Not applicable	Not applicable	Yes	Not applicable	Yes	Yes	Yes	No	Not applicable	No	Not clear	No	No	No	Yes	Yes	Not clear
6658	Smith	2009	model	16	6	2	2	24	0.666667	Moderate	Yes	Yes	Yes	Yes	Yes	Yes	No	Not clear	Yes	Yes	Yes	Yes	Not applicable	Yes	Yes	Yes	No	Not applicable	No	Not clear	No	No	No	Yes	Yes	Yes
7159	Smith	2011	model	18	4	0	4	22	0.818182	High	Yes	Yes	Yes	Yes	Yes	Yes	No	Not applicable	Yes	Not applicable	Not applicable	Yes	Yes	Yes	Yes	Yes	No	Not applicable	No	Yes	Yes	Yes	Yes	Yes	Yes	No
6856	Sugerman	2010	cost	6	2	1	17	9	0.666667	Moderate	Yes	Yes	Not applicable	Not applicable	Not applicable	Not applicable	Not applicable	Not applicable	Yes	No	No	Yes	Not applicable	Not applicable	Not applicable	Yes	Not applicable	Not applicable	Not applicable	Not applicable	Not applicable	Not applicable	Not applicable	Not applicable	Yes	Not clear
ref from 7374	Tracht	2012	model	19	6	0	1	25	0.76	High	Yes	Yes	Yes	Yes	Yes	Yes	No	Yes	Yes	Yes	No	Yes	No	Yes	Yes	Yes	No	Not applicable	No	Yes	Yes	Yes	Yes	Yes	Yes	No
4831	Wahl	2011	cost	6	1	1	18	8	0.75	Moderate	Yes	Yes	Not applicable	Not applicable	Not applicable	Not applicable	Not applicable	Not applicable	Yes	No	Not clear	Not applicable	Not applicable	Not applicable	Not applicable	Yes	Not applicable	Not applicable	Not applicable	Not applicable	Not applicable	Not applicable	Not applicable	Not applicable	Yes	Yes
5020	Wang	2008	model	6	7	7	6	20	0.3	Moderate	Not clear	Yes	Yes	Yes	Not clear	Not applicable	Not applicable	Not applicable	No	No	No	Not applicable	Not applicable	Yes	Not clear	Yes	No	Not applicable	No	Yes	No	Not clear	Not clear	Not clear	Not clear	No
ref from 8342	Wang	2012	cost	16	5	0	5	21	0.761905	High	Yes	Yes	Yes	Yes	Yes	Yes	Yes	Not applicable	Yes	Yes	Yes	Yes	Yes	Not applicable	Not applicable	Yes	No	Not applicable	No	Not applicable	No	No	No	Yes	Yes	Yes
8212	Wong	2016	model	18	5	2	1	25	0.72	Moderate	Yes	Yes	Yes	Yes	Yes	Yes	No	Yes	Yes	Not clear	Not clear	Yes	No	Yes	Yes	Yes	No	Not applicable	No	Yes	Yes	Yes	Yes	Yes	Yes	No
7355	Xue	2012	model	22	2	0	2	24	0.916667	High	Yes	Yes	Yes	Yes	Yes	Yes	No	Not applicable	Yes	Yes	Yes	Yes	No	Yes	Yes	Yes	Yes	Yes	Not applicable	Yes	Yes	Yes	Yes	Yes	Yes	Yes
8257	Yaesoubi	2016	cost	14	2	4	6	20	0.7	Moderate	Yes	Not clear	Yes	No	Yes	Yes	No	Not applicable	Yes	Not applicable	Not applicable	Not applicable	Not applicable	Yes	Yes	Yes	Yes	Yes	Not applicable	Yes	Not clear	Not clear	Not clear	Yes	Yes	Yes
ref from 7374	Yarmand	2010	cost	16	8	0	2	24	0.666667	Moderate	Yes	Yes	Yes	Yes	Yes	Yes	No	Not applicable	Yes	No	No	No	No	Yes	Yes	Yes	No	Not applicable	No	Yes	Yes	Yes	Yes	Yes	Yes	No
Adapted from: https://www.ncbi.nlm.nih.gov/pmc/articles/PMC2351717/pdf/bmj00553-0039.pdf
